# Supplementary material for: Effects of a digital self-control intervention to increase physical activity in middle-aged adults
Source: J Health Psychol. 2023 Apr 12;28(10):984–96. doi: 10.1177/13591053231166756 (PMC10466994; doi:10.1177/13591053231166756)
Supplement: sj-sps-8-hpq-10.1177_13591053231166756 – Supplemental material for Effects of a digital self-control intervention to increase physical activity in middle-aged adults [file sj-sps-8-hpq-10.1177_13591053231166756.sps]

* Encoding: UTF-8.
********************************************************************************************************
******************************************    Demographics    *******************************************
********************************************************************************************************

RECODE Education_2 (13=SYSMIS) (ELSE = copy) INTO Education_2r.
EXECUTE.

RECODE Marital_Status (7=SYSMIS) (ELSE = copy) INTO Marital_Statusr.
EXECUTE.

RECODE Employment_14 (1=SYSMIS) (ELSE = copy) INTO Employment_14r.
EXECUTE.

RECODE Income Height Weight (5=SYSMIS) (ELSE = copy) INTO Incomer Heightr Weightr.
EXECUTE.

RECODE Race (1=1) (2=1) (3=1) (4=1) (6=1) (5=0) INTO RaceDummy.
EXECUTE.

RECODE Ethnicity (1=1) (2=0) INTO EthnicityDummy.
EXECUTE.

COMPUTE WhiteNonWhite=SUM(RaceDummy,EthnicityDummy).
EXECUTE.


********************************************************************************************************
****************************************    Functional Health Pretest   **************************************
********************************************************************************************************

***Recode Items

RECODE FH1 FH2 (1=100) (2=75) (3=50) (4=25) (5=0) (6=SYSMIS) INTO FH1r FH2r.
EXECUTE.

RECODE FH3_1 FH3_2 FH3_3 FH3_4 FH3_5 FH3_6 FH3_7 FH3_8 FH3_9 FH3_10 (1=0) (2=50) (3=100) (4=SYSMIS)  INTO FH3_1r FH3_2r FH_3r FH3_4r FH3_5r FH3_6r FH3_7r FH3_8r FH3_9r FH3_10r.
EXECUTE.

RECODE FH4_1 FH4_2 FH4_3 FH4_4 FH5_1 FH5_2 FH5_3 (1=0) (2=100) (3=SYSMIS)  INTO FH4_1r FH4_2r FH4_3r FH4_4r FH5_1r FH5_2r FH5_3r.
EXECUTE.

RECODE FH6 (1=100) (2=75) (3=50) (4=25) (5=0) (6=SYSMIS) INTO FH6r.
EXECUTE.

RECODE FH7 (1=100) (2=80) (3=60) (4=40) (5=20) (6=0) (7=SYSMIS) INTO FH7r.
EXECUTE.

RECODE FH8 (1=100) (2=75) (3=50) (4=25) (5=0) (6=SYSMIS) INTO FH8r.
EXECUTE.

RECODE FH9_1 FH9_4 FH9_5 FH9_8 (1=100) (2=80) (3=60) (4=40) (5=20) (6=0) (7=SYSMIS) INTO FH9_1r FH9_4r FH9_5r FH9_8r.
EXECUTE.

RECODE FH9_2 FH9_3 FH9_6 FH9_7 FH9_9 (1=0) (2=20) (3=40) (4=60) (5=80) (6=100) (7=SYSMIS) INTO FH9_2r FH9_3r FH9_6r FH9_7r FH9_9r.
EXECUTE.

RECODE FH10 FH11_1 FH11_3 (1=0) (2=25) (3=50) (4=75) (5=100) (6=SYSMIS) INTO FH10r FH11_1r FH11_3r.
EXECUTE.

RECODE FH11_2 FH11_4 (1=100) (2=75) (3=50) (4=25) (5=0) (6=SYSMIS) INTO FH11_2r FH11_4r.
EXECUTE.

***Physical Functioning

COMPUTE Phys_funct_pre=MEAN(FH3_1r,FH3_2r,FH_3r,FH3_4r,FH3_5r,FH3_6r,FH3_7r,FH3_8r,FH3_9r,FH3_10r).
EXECUTE.

***Role limitations due to physical health
    
COMPUTE Lim_phys_pre=MEAN(FH4_1r,FH4_2r,FH4_3r,FH4_4r).
EXECUTE.

***Role limitations due to emotional problems
    
COMPUTE Lim_Emot_pre=MEAN(FH5_1r,FH5_2r,FH5_3r).
EXECUTE.

***Energy/fatigue
    
COMPUTE Fatigue_Ener_pre=MEAN(FH9_1r,FH9_5r,FH9_7r,FH9_9r).
EXECUTE.

***Emotional well-being
    
COMPUTE Emot_well_pre=MEAN(FH9_2r,FH9_3r,FH9_4r,FH9_6r,FH9_8r).
EXECUTE.
    
***Social functioning
    
COMPUTE Soc_funct_pre=MEAN(FH6r,FH10r).
EXECUTE.

***Pain

COMPUTE Pain_pre=MEAN(FH7r,FH8r).
EXECUTE.

***General health

COMPUTE Gen_health_pre=MEAN(FH1r,FH11_1r,FH11_2r,FH11_3r,FH11_4r).
EXECUTE.


********************************************************************************************************
****************************************    Functional Health Posttest   **************************************
********************************************************************************************************

***Recode Items

RECODE Q479_post Q463 (1=100) (2=75) (3=50) (4=25) (5=0) (6=SYSMIS) INTO Q479_postr Q463r.
EXECUTE.

RECODE Q481_1 Q481_2 Q481_3 Q481_4 Q481_5 Q481_6 Q481_7 Q481_8 Q481_9 Q481_10 (1=0) (2=50) (3=100) (4=SYSMIS)  INTO Q481_1r Q481_2r Q481_3r Q481_4r 
    Q481_5r Q481_6r Q481_7r Q481_8r Q481_9r Q481_10r.
EXECUTE.

RECODE Q465_1 Q465_2 Q465_3 Q465_4 Q467_1 Q467_2 Q467_3 (1=0) (2=100) (3=SYSMIS)  INTO Q465_1r Q465_2r Q465_3r Q465_4r Q467_1r Q467_2r Q467_3r.
EXECUTE.

RECODE Q473 (1=100) (2=75) (3=50) (4=25) (5=0) (6=SYSMIS) INTO Q473r.
EXECUTE.

RECODE Q475 (1=100) (2=80) (3=60) (4=40) (5=20) (6=0) (7=SYSMIS) INTO Q475r.
EXECUTE.

RECODE Q469 (1=100) (2=75) (3=50) (4=25) (5=0) (6=SYSMIS) INTO Q469r.
EXECUTE.

RECODE Q483_1 Q483_4 Q483_5 Q483_8 (1=100) (2=80) (3=60) (4=40) (5=20) (6=0) (7=SYSMIS) INTO Q483_1r Q483_4r Q483_5r Q483_8r.
EXECUTE.

RECODE Q483_2 Q483_3 Q483_6 Q483_7 Q483_9 (1=0) (2=20) (3=40) (4=60) (5=80) (6=100) (7=SYSMIS) INTO Q483_2r Q483_3r Q483_6r Q483_7r Q483_9r.
EXECUTE.

RECODE Q471 Q477_1 Q477_3 (1=0) (2=25) (3=50) (4=75) (5=100) (6=SYSMIS) INTO Q471r Q477_1r Q477_3r.
EXECUTE.

RECODE Q477_2 Q477_4 (1=100) (2=75) (3=50) (4=25) (5=0) (6=SYSMIS) INTO Q477_2r Q477_4r.
EXECUTE.


***Physical Functioning

COMPUTE Phys_funct_post=MEAN(Q481_1r,Q481_2r,Q481_3r,Q481_4r,Q481_5r,Q481_6r,Q481_7r,Q481_8r,Q481_9r,Q481_10r).
EXECUTE.

***Role limitations due to physical health
    
COMPUTE Lim_phys_post=MEAN(Q465_1r,Q465_2r,Q465_3r,Q465_4r).
EXECUTE.

***Role limitations due to emotional problems
    
COMPUTE Lim_Emot_post=MEAN(Q467_1r,Q467_2r,Q467_3r).
EXECUTE.

***Energy/fatigue
    
COMPUTE Fatigue_Ener_post=MEAN(Q483_1r,Q483_5r,Q483_7r,Q483_9r).
EXECUTE.

***Emotional well-being
    
COMPUTE Emot_well_post=MEAN(Q483_2r,Q483_3r,Q483_4r,Q483_6r,Q483_8r).
EXECUTE.

***Social functioning
    
COMPUTE Soc_funct_post=MEAN(Q473r,Q471r).
EXECUTE.

***Pain

COMPUTE Pain_post=MEAN(Q475r,Q469r).
EXECUTE.

***General health

COMPUTE Gen_health_post=MEAN(Q479_postr,Q477_1r,Q477_2r,Q477_3r,Q477_4r).
EXECUTE.

********************************************************************************************************
****************************************    Functional Health Follow-up   **************************************
********************************************************************************************************

***Recode Items

RECODE Q492 Q493 (1=100) (2=75) (3=50) (4=25) (5=0) (6=SYSMIS) INTO Q492r Q493r.
EXECUTE.

RECODE Q494_1 Q494_2 Q494_3 Q494_4 Q494_5 Q494_6 Q494_7 Q494_8 Q494_9 Q494_10 (1=0) (2=50) (3=100) (4=SYSMIS)  INTO Q494_1r Q494_2r Q494_3r Q494_4r Q494_5r 
    Q494_6r Q494_7r Q494_8r Q494_9r Q494_10r.
EXECUTE.

RECODE Q495_1 Q495_2 Q495_3 Q495_4 Q496_1 Q496_2 Q496_3 (1=0) (2=100) (3=SYSMIS)  INTO Q495_1r Q495_2r Q495_3r Q495_4r Q496_1r Q496_2r Q496_3r.
EXECUTE.

RECODE Q497 (1=100) (2=75) (3=50) (4=25) (5=0) (6=SYSMIS) INTO Q497r.
EXECUTE.

RECODE Q498 (1=100) (2=80) (3=60) (4=40) (5=20) (6=0) (7=SYSMIS) INTO Q498r.
EXECUTE.

RECODE Q499 (1=100) (2=75) (3=50) (4=25) (5=0) (6=SYSMIS) INTO Q499r.
EXECUTE.

RECODE Q500_1 Q500_4 Q500_5 Q500_8 (1=100) (2=80) (3=60) (4=40) (5=20) (6=0) (7=SYSMIS) INTO Q500_1r Q500_4r Q500_5r Q500_8r.
EXECUTE.

RECODE Q500_2 Q500_3 Q500_6 Q500_7 Q500_9 (1=0) (2=20) (3=40) (4=60) (5=80) (6=100) (7=SYSMIS) INTO Q500_2r Q500_3r Q500_6r Q500_7r Q500_9r.
EXECUTE.

RECODE Q501 Q502_1 Q502_3 (1=0) (2=25) (3=50) (4=75) (5=100) (6=SYSMIS) INTO Q501r Q502_1r Q502_3r.
EXECUTE.

RECODE Q502_2 Q502_4 (1=100) (2=75) (3=50) (4=25) (5=0) (6=SYSMIS) INTO Q502_2r Q502_4r.
EXECUTE.

***Physical Functioning

COMPUTE Phys_funct_follow=MEAN(Q494_1r,Q494_2r,Q494_3r,Q494_4r,Q494_5r,Q494_6r,Q494_7r,Q494_8r,Q494_9r,Q494_10r).
EXECUTE.

***Role limitations due to physical health
    
COMPUTE Lim_phys_follow=MEAN(Q495_1r,Q495_2r,Q495_3r,Q495_4r).
EXECUTE.

***Role limitations due to emotional problems
    
COMPUTE Lim_Emot_follow=MEAN(Q496_1r,Q496_2r,Q496_3r).
EXECUTE.

***Energy/fatigue
    
COMPUTE Fatigue_Ener_follow=MEAN(Q500_1r,Q500_5r,Q500_7r,Q500_9r).
EXECUTE.

***Emotional well-being
    
COMPUTE Emot_well_follow=MEAN(Q500_2r,Q500_3r,Q500_4r,Q500_6r,Q500_8r).
EXECUTE.

***Social functioning
    
COMPUTE Soc_funct_follow=MEAN(Q497r,Q501r).
EXECUTE.


***Pain

COMPUTE Pain_follow=MEAN(Q498r,Q499r).
EXECUTE.


***General health

COMPUTE Gen_health_follow=MEAN(Q492r,Q502_1r,Q502_2r,Q502_3r,Q502_4r).
EXECUTE.


********************************************************************************************************
****************************************    Health Status Pretest   **************************************
********************************************************************************************************

***Recode Items

RECODE HS_1 HS_2 HS_3 HS_4 HS_5 HS_6 (1=4) (2=3) (3=2) (4=1) (6=SYSMIS) INTO HS_1r HS_2r HS_3r HS_4r HS_5r HS_6r.
EXECUTE.

RECODE HS2_1 HS2_2 HS2_3 HS2_4 HS2_5 HS3_1  (5=SYSMIS) (ELSE=Copy) INTO HS2_1r HS2_2r HS2_3r HS2_4r HS2_5r HS3_1r.
EXECUTE.

***Composite General Health Score - Higher number indicating worse condition

COMPUTE GHQ_Comp_pre=SUM(HS_1r,HS_2r,HS_3r,HS_4r,HS_5r,HS_6r,HS2_1r,HS2_2r,HS2_3r,HS2_4r,HS2_5r,HS3_1r).
EXECUTE.


********************************************************************************************************
********************************    Self-reported Physical Activity  Pretest **************************************
********************************************************************************************************

***Recode

RECODE PA2_1_TEXT PA3_1_TEXT PA3_2_TEXT PA5_1_TEXT PA6_1_TEXT PA6_2_TEXT PA8_1_TEXT PA9_1_TEXT PA9_2_TEXT PA11_1_TEXT PA11_2_TEXT (SYSMIS=0) (ELSE=Copy) INTO PA2_1_TEXTr PA3_1_TEXTr PA3_2_TEXTr PA5_1_TEXTr 
    PA6_1_TEXTr PA6_2_TEXTr PA8_1_TEXTr PA9_1_TEXTr PA9_2_TEXTr PA11_1_TEXTr PA11_2_TEXTr.
EXECUTE.

RECODE PA2 PA5 PA6 PA8 PA9 PA11 (4=0) (SYSMIS = 0) (ELSE=Copy) INTO PA2r PA5r PA6r PA8r PA9r PA11r.
EXECUTE.

RECODE PA3 (5=0) (SYSMIS = 0) (ELSE=Copy) INTO PA3r.
EXECUTE.


***Total MET

COMPUTE Tot_MET_pre=SUM(Vig_MET_pre,Mod_MET_pre,Walk_MET_pre).
EXECUTE.


********************************************************************************************************
******************************    Self-reported Physical Activity  Posttest ***********************************
********************************************************************************************************

***Recode

RECODE Q82_1_TEXT_post Q88_1_TEXT_post Q88_2_TEXT_post Q80_1_TEXT_post Q86_1_TEXT_post Q86_2_TEXT_post Q84_1_TEXT_post Q90_1_TEXT_post Q90_2_TEXT_post Q78_1_TEXT_post Q78_2_TEXT_post (SYSMIS=0) (ELSE=Copy) INTO Q82_1_TEXT_postr Q88_1_TEXT_postr 
    Q88_2_TEXT_postr Q80_1_TEXT_postr Q86_1_TEXT_postr Q86_2_TEXT_postr Q84_1_TEXT_postr Q90_1_TEXT_postr Q90_2_TEXT_postr Q78_1_TEXT_postr Q78_2_TEXT_postr.
EXECUTE.

RECODE Q82_post Q80_post Q86_post Q84_post Q90_post Q78_post (4=0) (SYSMIS = 0) (ELSE=Copy) INTO Q82_postr Q80_postr Q86_postr Q84_postr Q90_postr Q78_postr.
EXECUTE.

RECODE Q88_post (5=0) (SYSMIS = 0) (ELSE=Copy) INTO Q88_postr.
EXECUTE.


***Total MET

COMPUTE Tot_MET_post=SUM(Vig_MET_post,Mod_MET_post,Walk_MET_post).
EXECUTE.


********************************************************************************************************
*****************************    Self-reported Physical Activity  Follow-up ***********************************
********************************************************************************************************

***Recode

RECODE Q82_1_TEXT_follow Q88_1_TEXT_follow Q88_2_TEXT_follow Q80_1_TEXT_follow Q86_1_TEXT_follow Q86_2_TEXT_follow Q84_1_TEXT_follow Q90_1_TEXT_follow Q90_2_TEXT_follow Q78_1_TEXT_follow Q78_2_TEXT_follow (SYSMIS=0) (ELSE=Copy) INTO 
    Q82_1_TEXT_followr Q88_1_TEXT_followr Q88_2_TEXT_followr Q80_1_TEXT_followr Q86_1_TEXT_followr Q86_2_TEXT_followr Q84_1_TEXT_followr Q90_1_TEXT_followr Q90_2_TEXT_followr Q78_1_TEXT_followr Q78_2_TEXT_followr.
EXECUTE.

RECODE Q82_follow Q80_follow Q86_follow Q84_follow Q90_follow Q78_follow (4=0) (SYSMIS = 0) (ELSE=Copy) INTO Q82_followr Q80_followr Q86_followr Q84_followr Q90_followr Q78_followr.
EXECUTE.

RECODE Q88_follow (5=0) (SYSMIS = 0) (ELSE=Copy) INTO Q88_followr.
EXECUTE.


***Total MET

COMPUTE Tot_MET_follow=SUM(Vig_MET_follow,Mod_MET_follow,Walk_MET_follow).
EXECUTE.


********************************************************************************************************
******************************************    Self-control Pretest   *****************************************
********************************************************************************************************


RECODE Self_Control_1 Self_Control_6 Self_Control_8 Self_Control_11  (1=5) (2=4) (3=3) (4=2) (5=1) INTO Self_Control_1r Self_Control_6r Self_Control_8r Self_Control_11r.
EXECUTE.


RECODE Self_Control_2 Self_Control_3 Self_Control_4 Self_Control_5  Self_Control_7  Self_Control_9 Self_Control_10  Self_Control_12 Self_Control_13  (6=SYSMIS) (ELSE=copy) INTO 
    Self_Control_2r Self_Control_3r Self_Control_4r Self_Control_5r  Self_Control_7r  Self_Control_9r Self_Control_10r  Self_Control_12r Self_Control_13r.
EXECUTE.

COMPUTE Self_Cont_Comp_pre=MEAN(Self_Control_1r,Self_Control_6r,Self_Control_8r,Self_Control_11r,Self_Control_2r,Self_Control_3r,Self_Control_4r,Self_Control_5r,Self_Control_7r,Self_Control_9r,Self_Control_10r,Self_Control_12r,Self_Control_13r).
EXECUTE.


****Reliability

RELIABILITY
  /VARIABLES=Self_Control_1r Self_Control_6r Self_Control_8r Self_Control_11r Self_Control_2r 
    Self_Control_3r Self_Control_4r Self_Control_5r Self_Control_7r Self_Control_9r Self_Control_10r 
    Self_Control_12r Self_Control_13r
  /SCALE('ALL VARIABLES') ALL
  /MODEL=ALPHA.

********************************************************************************************************
*****************************************    Self-control  Posttest  *****************************************
********************************************************************************************************

RECODE Q22_1 Q22_6 Q22_8 Q22_11  (1=5) (2=4) (3=3) (4=2) (5=1) INTO Q22_1r Q22_6r Q22_8r Q22_11r.
EXECUTE.


RECODE Q22_2 Q22_3 Q22_4 Q22_5  Q22_7  Q22_9 Q22_10  Q22_12 Q22_13 (6=SYSMIS) (ELSE=copy) INTO Q22_2r Q22_3r Q22_4r Q22_5r  Q22_7r  Q22_9r Q22_10r  Q22_12r Q22_13r .
EXECUTE.


COMPUTE Self_Cont_Comp_post=MEAN(Q22_1r,Q22_6r,Q22_8r,Q22_11r,Q22_2r,Q22_3r,Q22_4r,Q22_5r,Q22_7r,Q22_9r,Q22_10r,Q22_12r,Q22_13r).
EXECUTE.

****Reliability

RELIABILITY
  /VARIABLES=Q22_2r Q22_3r Q22_4r Q22_5r  Q22_7r  Q22_9r Q22_10r  Q22_12r Q22_13r 
  /SCALE('ALL VARIABLES') ALL
  /MODEL=ALPHA.


********************************************************************************************************
*******************************************    Self-control  Follow-up****************************************
********************************************************************************************************

RECODE Q21_1 Q21_6 Q21_8 Q21_11  (1=5) (2=4) (3=3) (4=2) (5=1) INTO Q21_1r Q21_6r Q21_8r Q21_11r.
EXECUTE.

RECODE Q21_2 Q21_3 Q21_4 Q21_5  Q21_7  Q21_9 Q21_10  Q21_12 Q21_13 (6=SYSMIS) (ELSE=copy) INTO Q21_2r Q21_3r Q21_4r Q21_5r  Q21_7r  Q21_9r Q21_10r  Q21_12r Q21_13r .
EXECUTE.

COMPUTE Self_Cont_Comp_follow=MEAN(Q21_1r,Q21_6r,Q21_8r,Q21_11r,Q21_2r,Q21_3r,Q21_4r,Q21_5r,Q21_7r,Q21_9r,Q21_10r,Q21_12r,Q21_13r).
EXECUTE.

****Reliability

RELIABILITY
  /VARIABLES=Q21_2r Q21_3r Q21_4r Q21_5r  Q21_7r  Q21_9r Q21_10r  Q21_12r Q21_13r 
  /SCALE('ALL VARIABLES') ALL
  /MODEL=ALPHA.


********************************************************************************************************
*******************************************    Big Five Pretest ****************************************
********************************************************************************************************

RECODE B5___Part_1_1 B5___Part_1_2 B5___Part_1_6 B5___Part_1_7 B5___Part_1_10 B5___Part_1_13 B5___Part_1_14 B5___Part_1_15 B5___Part_1_18 
    B5___Part_1_19 B5___Part_1_20 B5___Part_2_1 B5___Part_2_7 B5___Part_2_12 B5___Part_2_13 B5___Part_2_14 
    B5___Part_2_15 B5___Part_2_18 B5___Part_2_19 B5___Part_2_20 BF___Part_3_1 BF___Part_3_3 BF___Part_3_6 BF___Part_3_12 BF___Part_3_13 BF___Part_3_14 BF___Part_3_16 BF___Part_3_17 BF___Part_3_19 BF___Part_3_20 (6=SYSMIS) (ELSE=copy) INTO 
    B5___Part_1_1r B5___Part_1_2r B5___Part_1_6r B5___Part_1_7r B5___Part_1_10r B5___Part_1_13r B5___Part_1_14r 
    B5___Part_1_15r B5___Part_1_18r B5___Part_1_19r B5___Part_1_20r B5___Part_2_1r B5___Part_2_7r 
    B5___Part_2_12r B5___Part_2_13r B5___Part_2_14r B5___Part_2_15r B5___Part_2_18r B5___Part_2_19r 
    B5___Part_2_20r BF___Part_3_1r BF___Part_3_3r BF___Part_3_6r BF___Part_3_12r BF___Part_3_13r BF___Part_3_14r BF___Part_3_16r BF___Part_3_17r BF___Part_3_19r BF___Part_3_20r.
EXECUTE.

RECODE B5___Part_1_3 B5___Part_1_4 B5___Part_1_5 B5___Part_1_8 B5___Part_1_9 B5___Part_1_11 B5___Part_1_12 B5___Part_1_16 B5___Part_1_17 B5___Part_2_2 B5___Part_2_3 
    B5___Part_2_4 B5___Part_2_5 B5___Part_2_6 B5___Part_2_8 B5___Part_2_9 B5___Part_2_10 B5___Part_2_11 
    B5___Part_2_16 B5___Part_2_17 BF___Part_3_2 BF___Part_3_4 BF___Part_3_5 BF___Part_3_7 BF___Part_3_8 BF___Part_3_9 BF___Part_3_10 BF___Part_3_11 BF___Part_3_15 BF___Part_3_18 (1=5) (2=4) (3=3) (4=2) (5=1) (6=SYSMIS) (ELSE=copy) INTO 
    B5___Part_1_3r B5___Part_1_4r B5___Part_1_5r B5___Part_1_8r B5___Part_1_9r B5___Part_1_11r B5___Part_1_12r B5___Part_1_16r B5___Part_1_17r 
    B5___Part_2_2r B5___Part_2_3r B5___Part_2_4r B5___Part_2_5r B5___Part_2_6r B5___Part_2_8r B5___Part_2_9r B5___Part_2_10r 
    B5___Part_2_11r B5___Part_2_16r B5___Part_2_17r BF___Part_3_2r BF___Part_3_4r BF___Part_3_5r BF___Part_3_7r BF___Part_3_8r BF___Part_3_9r BF___Part_3_10r BF___Part_3_11r BF___Part_3_15r BF___Part_3_18r.
EXECUTE.


COMPUTE B5_Ext_pre=MEAN(B5___Part_1_1r,B5___Part_1_6r,B5___Part_1_11r,B5___Part_1_16r,B5___Part_2_1r,B5___Part_2_6r,B5___Part_2_11r,B5___Part_2_16r,BF___Part_3_1r,BF___Part_3_6r,BF___Part_3_11r,BF___Part_3_16r).
EXECUTE.

****Reliability

RELIABILITY
  /VARIABLES=B5___Part_1_1r B5___Part_1_6r B5___Part_1_11r B5___Part_1_16r 
  B5___Part_2_1r B5___Part_2_6r B5___Part_2_11r B5___Part_2_16r BF___Part_3_1r BF___Part_3_6r 
  BF___Part_3_11r BF___Part_3_16r
  /SCALE('ALL VARIABLES') ALL
  /MODEL=ALPHA.

COMPUTE B5_Agr_pre=MEAN(B5___Part_1_2r,B5___Part_1_7r,B5___Part_1_12r,B5___Part_1_17r,B5___Part_2_2r,B5___Part_2_7r,B5___Part_2_12r,B5___Part_2_17r,BF___Part_3_2r,BF___Part_3_7r,BF___Part_3_12r,BF___Part_3_17r).
EXECUTE.

****Reliability

RELIABILITY
  /VARIABLES=B5___Part_1_2r B5___Part_1_7r B5___Part_1_12r B5___Part_1_17r B5___Part_2_2r 
  B5___Part_2_7r B5___Part_2_12r B5___Part_2_17r BF___Part_3_2r BF___Part_3_7r BF___Part_3_12r BF___Part_3_17r
  /SCALE('ALL VARIABLES') ALL
  /MODEL=ALPHA.

COMPUTE B5_Con_pre=MEAN(B5___Part_1_3r,B5___Part_1_8r,B5___Part_1_13r,B5___Part_1_18r,B5___Part_2_3r,B5___Part_2_8r,B5___Part_2_13r,B5___Part_2_18r,BF___Part_3_3r,BF___Part_3_8r,BF___Part_3_13r,BF___Part_3_18r).
EXECUTE.

****Reliability

RELIABILITY
  /VARIABLES=B5___Part_1_3r B5___Part_1_8r B5___Part_1_13r B5___Part_1_18r 
  B5___Part_2_3r B5___Part_2_8r B5___Part_2_13r B5___Part_2_18r BF___Part_3_3r BF___Part_3_8r BF___Part_3_13r 
  BF___Part_3_18r
  /SCALE('ALL VARIABLES') ALL
  /MODEL=ALPHA.

COMPUTE B5_Neuro_pre=MEAN(B5___Part_1_4r,B5___Part_1_9r,B5___Part_1_14r,B5___Part_1_19r,B5___Part_2_4r,B5___Part_2_9r,B5___Part_2_14r,B5___Part_2_19r,BF___Part_3_4r,BF___Part_3_9r,BF___Part_3_14r,BF___Part_3_19r).
EXECUTE.

****Reliability

RELIABILITY
  /VARIABLES=B5___Part_1_4r B5___Part_1_9r B5___Part_1_14r B5___Part_1_19r 
  B5___Part_2_4r B5___Part_2_9r B5___Part_2_14r B5___Part_2_19r 
  BF___Part_3_4r BF___Part_3_9r BF___Part_3_14r BF___Part_3_19r
  /SCALE('ALL VARIABLES') ALL
  /MODEL=ALPHA.

COMPUTE B5_Open_pre=MEAN(B5___Part_1_5r,B5___Part_1_10r,B5___Part_1_15r,B5___Part_1_20r,B5___Part_2_5r,B5___Part_2_10r,B5___Part_2_15r,B5___Part_2_20r,BF___Part_3_5r,BF___Part_3_10r,BF___Part_3_15r,BF___Part_3_20r).
EXECUTE.

****Reliability

RELIABILITY
  /VARIABLES=B5___Part_1_5r B5___Part_1_10r B5___Part_1_15r B5___Part_1_20r 
  B5___Part_2_5r B5___Part_2_10r B5___Part_2_15r B5___Part_2_20r 
  BF___Part_3_5r BF___Part_3_10r BF___Part_3_15r BF___Part_3_20r
  /SCALE('ALL VARIABLES') ALL
  /MODEL=ALPHA.

COMPUTE B5_Soc_pre=MEAN(B5___Part_1_1r,B5___Part_1_16r,B5___Part_2_11r,BF___Part_3_6r).
EXECUTE.

COMPUTE B5_Assert_pre=MEAN(B5___Part_1_6r,B5___Part_2_1r,B5___Part_2_16r,BF___Part_3_11r).
EXECUTE.

COMPUTE B5_Ene_pre=MEAN(B5___Part_1_11r,B5___Part_2_6r,BF___Part_3_1r,BF___Part_3_16r).
EXECUTE.

COMPUTE B5_Com_pre=MEAN(B5___Part_1_2r,B5___Part_1_17r,B5___Part_2_12r,BF___Part_3_7r).
EXECUTE.

COMPUTE B5_Res_pre=MEAN(B5___Part_1_7r,B5___Part_2_2r,B5___Part_2_17r,BF___Part_3_12r).
EXECUTE.

COMPUTE B5_Tru_pre=MEAN(B5___Part_1_12r,B5___Part_2_7r,BF___Part_3_2r,BF___Part_3_17r).
EXECUTE.

COMPUTE B5_Org_pre=MEAN(B5___Part_1_3r,B5___Part_1_18r,B5___Part_2_13r,BF___Part_3_8r).
EXECUTE.

COMPUTE B5_Prod_pre=MEAN(B5___Part_1_8r,B5___Part_2_3r,B5___Part_2_18r,BF___Part_3_13r).
EXECUTE.

COMPUTE B5_Resp_pre=MEAN(B5___Part_1_13r,B5___Part_2_8r,BF___Part_3_3r,BF___Part_3_18r).
EXECUTE.

COMPUTE B5_Anx_pre=MEAN(B5___Part_1_4r,B5___Part_1_19r,B5___Part_2_14r,BF___Part_3_9r).
EXECUTE.

COMPUTE B5_Depr_pre=MEAN(B5___Part_1_9r,B5___Part_2_4r,B5___Part_2_19r,BF___Part_3_14r).
EXECUTE.

COMPUTE B5_Emot_pre=MEAN(B5___Part_1_14r,B5___Part_2_9r,BF___Part_3_4r,BF___Part_3_19r).
EXECUTE.

COMPUTE B5_Intel_pre=MEAN(B5___Part_1_10r,B5___Part_2_5r,B5___Part_2_20r,BF___Part_3_15r).
EXECUTE.

COMPUTE B5_Aesth_pre=MEAN(B5___Part_1_5r,B5___Part_1_20r,B5___Part_2_15r,BF___Part_3_10r).
EXECUTE.

COMPUTE B5_Cre_pre=MEAN(B5___Part_1_15r,B5___Part_2_10r,BF___Part_3_5r,BF___Part_3_20r).
EXECUTE.


********************************************************************************************************
*******************************************    Big Five Posttest ****************************************
********************************************************************************************************

RECODE  BF___Part_1_1 BF___Part_1_2 BF___Part_1_6 BF___Part_1_7 BF___Part_1_10 BF___Part_1_13 
    BF___Part_1_14 BF___Part_1_15 BF___Part_1_18 BF___Part_1_19 BF___Part_1_20 BF___Part_2_1 BF___Part_2_7 BF___Part_2_12 BF___Part_2_13 BF___Part_2_14 
    BF___Part_2_15 BF___Part_2_18 BF___Part_2_19 BF___Part_2_20 BF___Part_3_1_post BF___Part_3_3_post BF___Part_3_6_post BF___Part_3_12_post 
    BF___Part_3_13_post BF___Part_3_14_post BF___Part_3_16_post BF___Part_3_17_post BF___Part_3_19_post BF___Part_3_20_post (6=SYSMIS) (ELSE=copy) INTO 
    BF___Part_1_1r BF___Part_1_2r BF___Part_1_6r BF___Part_1_7r BF___Part_1_10r BF___Part_1_13r BF___Part_1_14r 
    BF___Part_1_15r BF___Part_1_18r BF___Part_1_19r BF___Part_1_20r BF___Part_2_1r BF___Part_2_7r BF___Part_2_12r BF___Part_2_13r 
    BF___Part_2_14r BF___Part_2_15r BF___Part_2_18r BF___Part_2_19r BF___Part_2_20r BF___Part_3_1_postr 
    BF___Part_3_3_postr BF___Part_3_6_postr BF___Part_3_12_postr BF___Part_3_13_postr BF___Part_3_14_postr BF___Part_3_16_postr BF___Part_3_17_postr BF___Part_3_19_postr BF___Part_3_20_postr.
EXECUTE.

RECODE BF___Part_1_3 BF___Part_1_4 BF___Part_1_5 BF___Part_1_8 BF___Part_1_9 BF___Part_1_11 
    BF___Part_1_12 BF___Part_1_16 BF___Part_1_17 BF___Part_2_2 BF___Part_2_3 BF___Part_2_4 BF___Part_2_5 BF___Part_2_6 
    BF___Part_2_8 BF___Part_2_9 BF___Part_2_10 BF___Part_2_11 BF___Part_2_16 BF___Part_2_17 BF___Part_3_2_post 
    BF___Part_3_4_post BF___Part_3_5_post BF___Part_3_7_post BF___Part_3_8_post BF___Part_3_9_post BF___Part_3_10_post BF___Part_3_11_post BF___Part_3_15_post BF___Part_3_18_post (1=5) (2=4) (3=3) (4=2) (5=1) (6=SYSMIS) (ELSE=copy) INTO 
    BF___Part_1_3r BF___Part_1_4r BF___Part_1_5r BF___Part_1_8r BF___Part_1_9r BF___Part_1_11r BF___Part_1_12r BF___Part_1_16r 
    BF___Part_1_17r BF___Part_2_2r BF___Part_2_3r BF___Part_2_4r BF___Part_2_5r BF___Part_2_6r BF___Part_2_8r BF___Part_2_9r BF___Part_2_10r 
    BF___Part_2_11r BF___Part_2_16r BF___Part_2_17r BF___Part_3_2_postr BF___Part_3_4_postr BF___Part_3_5_postr 
    BF___Part_3_7_postr BF___Part_3_8_postr BF___Part_3_9_postr BF___Part_3_10_postr BF___Part_3_11_postr BF___Part_3_15_postr BF___Part_3_18_postr.
EXECUTE.


COMPUTE B5_Ext_post=MEAN(BF___Part_1_1r,BF___Part_1_6r,BF___Part_1_11r,BF___Part_1_16r,BF___Part_2_1r,BF___Part_2_6r,BF___Part_2_11r,BF___Part_2_16r,BF___Part_3_1_postr,BF___Part_3_6_postr,BF___Part_3_11_postr,BF___Part_3_16_postr).
EXECUTE.

****Reliability

RELIABILITY
  /VARIABLES=BF___Part_1_1r BF___Part_1_6r BF___Part_1_11r BF___Part_1_16r BF___Part_2_1r BF___Part_2_6r 
  BF___Part_2_11r BF___Part_2_16r BF___Part_3_1_postr BF___Part_3_6_postr BF___Part_3_11_postr BF___Part_3_16_postr
  /SCALE('ALL VARIABLES') ALL
  /MODEL=ALPHA.

COMPUTE B5_Agr_post=MEAN(BF___Part_1_2r,BF___Part_1_7r,BF___Part_1_12r,BF___Part_1_17r,BF___Part_2_2r,BF___Part_2_7r,BF___Part_2_12r,BF___Part_2_17r,BF___Part_3_2_postr,BF___Part_3_7_postr,BF___Part_3_12_postr,BF___Part_3_17_postr).
EXECUTE.

****Reliability

RELIABILITY
  /VARIABLES=BF___Part_1_2r BF___Part_1_7r BF___Part_1_12r BF___Part_1_17r 
  BF___Part_2_2r BF___Part_2_7r BF___Part_2_12r BF___Part_2_17r BF___Part_3_2_postr 
  BF___Part_3_7_postr BF___Part_3_12_postr BF___Part_3_17_postr
  /SCALE('ALL VARIABLES') ALL
  /MODEL=ALPHA.

COMPUTE B5_Con_post=MEAN(BF___Part_1_3r,BF___Part_1_8r,BF___Part_1_13r,BF___Part_1_18r,BF___Part_2_3r,BF___Part_2_8r,BF___Part_2_13r,BF___Part_2_18r,BF___Part_3_3_postr,BF___Part_3_8_postr,BF___Part_3_13_postr,BF___Part_3_18_postr).
EXECUTE.

****Reliability

RELIABILITY
  /VARIABLES=BF___Part_1_3r BF___Part_1_8r BF___Part_1_13r BF___Part_1_18r 
  BF___Part_2_3r BF___Part_2_8r BF___Part_2_13r BF___Part_2_18r BF___Part_3_3_postr 
  BF___Part_3_8_postr BF___Part_3_13_postr BF___Part_3_18_postr
  /SCALE('ALL VARIABLES') ALL
  /MODEL=ALPHA.

COMPUTE B5_Neuro_post=MEAN(BF___Part_1_4r,BF___Part_1_9r,BF___Part_1_14r,BF___Part_1_19r,BF___Part_2_4r,BF___Part_2_9r,BF___Part_2_14r,BF___Part_2_19r,BF___Part_3_4_postr,BF___Part_3_9_postr,BF___Part_3_14_postr,BF___Part_3_19_postr).
EXECUTE.

****Reliability

RELIABILITY
  /VARIABLES=BF___Part_1_4r BF___Part_1_9r BF___Part_1_14r BF___Part_1_19r 
  BF___Part_2_4r BF___Part_2_9r BF___Part_2_14r BF___Part_2_19r BF___Part_3_4_postr 
  BF___Part_3_9_postr BF___Part_3_14_postr BF___Part_3_19_postr
  /SCALE('ALL VARIABLES') ALL
  /MODEL=ALPHA.

COMPUTE B5_Open_post=MEAN(BF___Part_1_5r,BF___Part_1_10r,BF___Part_1_15r,BF___Part_1_20r,BF___Part_2_5r,BF___Part_2_10r,BF___Part_2_15r,BF___Part_2_20r,BF___Part_3_5_postr,BF___Part_3_10_postr,BF___Part_3_15_postr,BF___Part_3_20_postr).
EXECUTE.

****Reliability

RELIABILITY
  /VARIABLES=BF___Part_1_5r BF___Part_1_10r BF___Part_1_15r BF___Part_1_20r 
  BF___Part_2_5r BF___Part_2_10r BF___Part_2_15r BF___Part_2_20r BF___Part_3_5_postr 
  BF___Part_3_10_postr BF___Part_3_15_postr BF___Part_3_20_postr
  /SCALE('ALL VARIABLES') ALL
  /MODEL=ALPHA.

COMPUTE B5_Soc_post=MEAN(BF___Part_1_1r,BF___Part_1_16r,BF___Part_2_11r,BF___Part_3_6_postr).
EXECUTE.

COMPUTE B5_Assert_post=MEAN(BF___Part_1_6r,BF___Part_2_1r,BF___Part_2_16r,BF___Part_3_11_postr).
EXECUTE.

COMPUTE B5_Ene_post=MEAN(BF___Part_1_11r,BF___Part_2_6r,BF___Part_3_1_postr,BF___Part_3_16_postr).
EXECUTE.

COMPUTE B5_Com_post=MEAN(BF___Part_1_2r,BF___Part_1_17r,BF___Part_2_12r,BF___Part_3_7_postr).
EXECUTE.

COMPUTE B5_Res_post=MEAN(BF___Part_1_7r,BF___Part_2_2r,BF___Part_2_17r,BF___Part_3_12_postr).
EXECUTE.

COMPUTE B5_Tru_post=MEAN(BF___Part_1_12r,BF___Part_2_7r,BF___Part_3_2_postr,BF___Part_3_17_postr).
EXECUTE.

COMPUTE B5_Org_post=MEAN(BF___Part_1_3r,BF___Part_1_18r,BF___Part_2_13r,BF___Part_3_8_postr).
EXECUTE.

COMPUTE B5_Prod_post=MEAN(BF___Part_1_8r,BF___Part_2_3r,BF___Part_2_18r,BF___Part_3_13_postr).
EXECUTE.

COMPUTE B5_Resp_post=MEAN(BF___Part_1_13r,BF___Part_2_8r,BF___Part_3_3_postr,BF___Part_3_18_postr).
EXECUTE.

COMPUTE B5_Anx_post=MEAN(BF___Part_1_4r,BF___Part_1_19r,BF___Part_2_14r,BF___Part_3_9_postr).
EXECUTE.

COMPUTE B5_Depr_post=MEAN(BF___Part_1_9r,BF___Part_2_4r,BF___Part_2_19r,BF___Part_3_14_postr).
EXECUTE.

COMPUTE B5_Emot_post=MEAN(BF___Part_1_14r,BF___Part_2_9r,BF___Part_3_4_postr,BF___Part_3_19_postr).
EXECUTE.

COMPUTE B5_Intel_post=MEAN(BF___Part_1_10r,BF___Part_2_5r,BF___Part_2_20r,BF___Part_3_15_postr).
EXECUTE.

COMPUTE B5_Aesth_post=MEAN(BF___Part_1_5r,BF___Part_1_20r,BF___Part_2_15r,BF___Part_3_10_postr).
EXECUTE.

COMPUTE B5_Cre_post=MEAN(BF___Part_1_15r,BF___Part_2_10r,BF___Part_3_5_postr,BF___Part_3_20_postr).
EXECUTE.


********************************************************************************************************
*******************************************    Big Five Follow-up ****************************************
********************************************************************************************************

RECODE Q22_1_follow Q22_2_follow Q22_6_follow Q22_7_follow Q22_10_follow Q22_13_follow Q22_14_follow Q22_15_follow 
    Q22_18_follow Q22_19_follow Q22_20_follow Q23_1_follow Q23_7_follow Q23_12_follow Q23_13_follow Q23_14_follow Q23_15_follow Q23_18_follow 
    Q23_19_follow Q23_20_follow Q24_1_follow Q24_3_follow Q24_6_follow Q24_12_follow Q24_13_follow Q24_14_follow Q24_16_follow Q24_17_follow Q24_19_follow Q24_20_follow (6=SYSMIS) (ELSE=copy) INTO 
    Q22_1_followr Q22_2_followr Q22_6_followr Q22_7_followr Q22_10_followr Q22_13_followr Q22_14_followr 
    Q22_15_followr Q22_18_followr Q22_19_followr Q22_20_followr Q23_1_followr Q23_7_followr Q23_12_followr Q23_13_followr 
    Q23_14_followr Q23_15_followr Q23_18_followr Q23_19_followr Q23_20_followr Q24_1_followr Q24_3_followr Q24_6_followr Q24_12_followr Q24_13_followr Q24_14_followr Q24_16_followr Q24_17_followr Q24_19_followr Q24_20_followr.
EXECUTE.

RECODE Q22_3_follow Q22_4_follow Q22_5_follow Q22_8_follow Q22_9_follow Q22_11_follow Q22_12_follow Q22_16_follow 
    Q22_17_follow Q23_2_follow Q23_3_follow Q23_4_follow Q23_5_follow Q23_6_follow Q23_8_follow Q23_9_follow 
    Q23_10_follow Q23_11_follow Q23_16_follow Q23_17_follow Q24_2_follow Q24_4_follow Q24_5_follow 
    Q24_7_follow Q24_8_follow Q24_9_follow Q24_10_follow Q24_11_follow Q24_15_follow Q24_18_follow (1=5) (2=4) (3=3) (4=2) (5=1) (6=SYSMIS) (ELSE=copy) INTO 
    Q22_3_followr Q22_4_followr Q22_5_followr Q22_8_followr Q22_9_followr Q22_11_followr 
    Q22_12_followr Q22_16_followr Q22_17_followr Q23_2_followr Q23_3_followr Q23_4_followr Q23_5_followr Q23_6_followr 
    Q23_8_followr Q23_9_followr Q23_10_followr Q23_11_followr Q23_16_followr Q23_17_followr Q24_2_followr Q24_4_followr 
    Q24_5_followr Q24_7_followr Q24_8_followr Q24_9_followr Q24_10_followr Q24_11_followr Q24_15_followr Q24_18_followr.
EXECUTE.


COMPUTE B5_Ext_follow=MEAN(Q22_1_followr,Q22_6_followr,Q22_11_followr,Q22_16_followr,Q23_1_followr,Q23_6_followr,Q23_11_followr,Q23_16_followr,Q24_1_followr,Q24_6_followr,Q24_11_followr,Q24_16_followr).
EXECUTE.

****Reliability

RELIABILITY
  /VARIABLES=Q22_1_followr Q22_6_followr Q22_11_followr Q22_16_followr Q23_1_followr Q23_6_followr 
  Q23_11_followr Q23_16_followr Q24_1_followr Q24_6_followr Q24_11_followr Q24_16_followr
  /SCALE('ALL VARIABLES') ALL
  /MODEL=ALPHA.

COMPUTE B5_Agr_follow=MEAN(Q22_2r,Q22_7_followr,Q22_12_followr,Q22_17_followr,Q23_2_followr,Q23_7_followr,Q23_12_followr,Q23_17_followr,Q24_2_followr,Q24_7_followr,Q24_12_followr,Q24_17_followr).
EXECUTE.

****Reliability

RELIABILITY
  /VARIABLES=Q22_2r Q22_7_followr Q22_12_followr Q22_17_followr Q23_2_followr 
  Q23_7_followr Q23_12_followr Q23_17_followr Q24_2_followr Q24_7_followr Q24_12_followr Q24_17_followr
  /SCALE('ALL VARIABLES') ALL
  /MODEL=ALPHA.

COMPUTE B5_Con_follow=MEAN(Q22_3_followr,Q22_8r,Q22_13_followr,Q22_18_followr,Q23_3_followr,Q23_8_followr,Q23_13_followr,Q23_18_followr,Q24_3_followr,Q24_8_followr,Q24_13_followr,Q24_18_followr).
EXECUTE.

****Reliability

RELIABILITY
  /VARIABLES=Q22_3_followr Q22_8r Q22_13_followr Q22_18_followr Q23_3_followr 
  Q23_8_followr Q23_13_followr Q23_18_followr Q24_3_followr Q24_8_followr Q24_13_followr Q24_18_followr
  /SCALE('ALL VARIABLES') ALL
  /MODEL=ALPHA.

COMPUTE B5_Neuro_follow=MEAN(Q22_4_followr,Q22_9_followr,Q22_14_followr,Q22_19_followr,Q23_4_followr,Q23_9_followr,Q23_14_followr,Q23_19_followr,Q24_4_followr,Q24_9_followr,Q24_14_followr,Q24_19_followr).
EXECUTE.

****Reliability

RELIABILITY
  /VARIABLES=Q22_4_followr Q22_9_followr Q22_14_followr Q22_19_followr Q23_4_followr Q23_9_followr 
  Q23_14_followr Q23_19_followr Q24_4_followr Q24_9_followr Q24_14_followr Q24_19_followr
  /SCALE('ALL VARIABLES') ALL
  /MODEL=ALPHA.

COMPUTE B5_Open_follow=MEAN(Q22_5_followr,Q22_10_followr,Q22_15_followr,Q22_20_followr,Q23_5_followr,Q23_10_followr,Q23_15_followr,Q23_20_followr,Q24_5_followr,Q24_10_followr,Q24_15_followr,Q24_20_followr).
EXECUTE.

****Reliability

RELIABILITY
  /VARIABLES=Q22_5_followr Q22_10_followr Q22_15_followr Q22_20_followr 
  Q23_5_followr Q23_10_followr Q23_15_followr Q23_20_followr Q24_5_followr 
  Q24_10_followr Q24_15_followr Q24_20_followr
  /SCALE('ALL VARIABLES') ALL
  /MODEL=ALPHA.

COMPUTE B5_Soc_follow=MEAN(Q22_1_followr,Q22_16_followr,Q23_11_followr,Q24_6_followr).
EXECUTE.

COMPUTE B5_Assert_follow=MEAN(Q22_6_followr,Q23_1_followr,Q23_16_followr,Q24_11_followr).
EXECUTE.

COMPUTE B5_Ene_follow=MEAN(Q22_11_followr,Q23_6_followr,Q24_1_followr,Q24_16_followr).
EXECUTE.

COMPUTE B5_Com_follow=MEAN(Q22_2_followr,Q22_17_followr,Q23_12_followr,Q24_7_followr).
EXECUTE.

COMPUTE B5_Res_follow=MEAN(Q22_7_followr,Q23_2_followr,Q23_17_followr,Q24_12_followr).
EXECUTE.

COMPUTE B5_Tru_follow=MEAN(Q22_12_followr,Q23_7_followr,Q24_2_followr,Q24_17_followr).
EXECUTE.

COMPUTE B5_Org_follow=MEAN(Q22_3_followr,Q22_18_followr,Q23_13_followr,Q24_8_followr).
EXECUTE.

COMPUTE B5_Prod_follow=MEAN(Q22_8_followr,Q23_3_followr,Q23_18_followr,Q24_13_followr).
EXECUTE.

COMPUTE B5_Resp_follow=MEAN(Q22_13_followr,Q23_8_followr,Q24_3_followr,Q24_18_followr).
EXECUTE.

COMPUTE B5_Anx_follow=MEAN(Q22_4_followr,Q22_19_followr,Q23_14_followr,Q24_9_followr).
EXECUTE.

COMPUTE B5_Depr_follow=MEAN(Q22_9_followr,Q23_4_followr,Q23_19_followr,Q24_14_followr).
EXECUTE.

COMPUTE B5_Emot_follow=MEAN(Q22_14_followr,Q23_9_followr,Q24_4_followr,Q24_19_followr).
EXECUTE.

COMPUTE B5_Intel_follow=MEAN(Q22_10_followr,Q23_5_followr,Q23_20_followr,Q24_15_followr).
EXECUTE.

COMPUTE B5_Aesth_follow=MEAN(Q22_5_followr,Q22_20_followr,Q23_15_followr,Q24_10_followr).
EXECUTE.

COMPUTE B5_Cre_follow=MEAN(Q22_15_followr,Q23_10_followr,Q24_5_followr,Q24_20_followr).
EXECUTE.


********************************************************************************************************
*************************************    Exercise Self-efficacy Pretest  **************************************
********************************************************************************************************

RECODE  Exercise_SE_1 Exercise_SE_2 Exercise_SE_3 Exercise_SE_4 Exercise_SE_5 Exercise_SE_6 Exercise_SE_7 Exercise_SE_8 Exercise_SE_9 (1=4) (2=3) (3=2) (4=1) (5=SYSMIS)  INTO 
    Exercise_SE_1r Exercise_SE_2r Exercise_SE_3r Exercise_SE_4r Exercise_SE_5r Exercise_SE_6r Exercise_SE_7r Exercise_SE_8r Exercise_SE_9r.
EXECUTE.

COMPUTE ExerSelfEff_pre=MEAN(Exercise_SE_1r,Exercise_SE_2r,Exercise_SE_3r,Exercise_SE_4r,Exercise_SE_5r,Exercise_SE_6r,Exercise_SE_7r,Exercise_SE_8r,Exercise_SE_9r).
EXECUTE.

***Reliability

RELIABILITY
  /VARIABLES=Exercise_SE_1r Exercise_SE_2r Exercise_SE_3r Exercise_SE_4r Exercise_SE_5r 
  Exercise_SE_6r Exercise_SE_7r Exercise_SE_8r Exercise_SE_9r
  /SCALE('ALL VARIABLES') ALL
  /MODEL=ALPHA.

********************************************************************************************************
*************************************    Exercise Self-efficacy Posttest **************************************
********************************************************************************************************

RECODE Q27_1 Q27_2 Q27_3 Q27_4 Q27_5 Q27_6 Q27_7 Q27_8 Q27_9 (1=4) (2=3) (3=2) (4=1) (5=SYSMIS)  INTO 
    Q27_1r Q27_2r Q27_3r Q27_4r Q27_5r Q27_6r Q27_7r Q27_8r Q27_9r.
EXECUTE.

COMPUTE ExerSelfEff_post=MEAN(Q27_1r,Q27_2r,Q27_3r,Q27_4r,Q27_5r,Q27_6r,Q27_7r,Q27_8r,Q27_9r).
EXECUTE.

***Reliability

RELIABILITY
  /VARIABLES=Q27_1r Q27_2r Q27_3r Q27_4r Q27_5r Q27_6r Q27_7r Q27_8r Q27_9r
  /SCALE('ALL VARIABLES') ALL
  /MODEL=ALPHA.

********************************************************************************************************
*************************************    Exercise Self-efficacy Follow-up **************************************
********************************************************************************************************

RECODE Q26_1 Q26_2 Q26_3 Q26_4 Q26_5 Q26_6 Q26_7 Q26_8 Q26_9 (1=4) (2=3) (3=2) (4=1) (5=SYSMIS)  INTO 
   Q26_1r Q26_2r Q26_3r Q26_4r Q26_5r Q26_6r Q26_7r Q26_8r Q26_9r.
EXECUTE.

COMPUTE ExerSelfEff_follow=MEAN(Q26_1r,Q26_2r,Q26_3r,Q26_4r,Q26_5r,Q26_6r,Q26_7r,Q26_8r,Q26_9r).
EXECUTE.

***Reliability

RELIABILITY
  /VARIABLES=Q26_1r Q26_2r Q26_3r Q26_4r Q26_5r Q26_6r Q26_7r Q26_8r Q26_9r
  /SCALE('ALL VARIABLES') ALL
  /MODEL=ALPHA.

********************************************************************************************************
*************************************    Satisfaction with Life Pretest   **************************************
********************************************************************************************************

RECODE Life_sat_1 Life_sat_2 Life_sat_3 Life_sat_4 Life_sat_5 (9=1) (10=2) (11=3) (12=4) (13=5) (14=6) (15=7) (16=SYSMIS)  INTO 
  Life_sat_1r Life_sat_2r Life_sat_3r Life_sat_4r Life_sat_5r.
EXECUTE.

COMPUTE Life_Sat_pre=MEAN(Life_sat_1r,Life_sat_2r,Life_sat_3r,Life_sat_4r,Life_sat_5r).
EXECUTE.

***Reliability

RELIABILITY
  /VARIABLES=Life_sat_1r Life_sat_2r Life_sat_3r Life_sat_4r Life_sat_5r
  /SCALE('ALL VARIABLES') ALL
  /MODEL=ALPHA.

********************************************************************************************************
*************************************    Satisfaction with Life Posttest  **************************************
********************************************************************************************************


RECODE Q75_1 Q75_2 Q75_3 Q75_4 Q75_5 (1=1) (2=2) (6=3) (7=4) (8=5) (9=6) (10=7) (11=SYSMIS)  INTO 
 Q75_1r Q75_2r Q75_3r Q75_4r Q75_5r.
EXECUTE.

COMPUTE Life_Sat_post=MEAN(Q75_1r,Q75_2r,Q75_3r,Q75_4r,Q75_5r).
EXECUTE.

***Reliability

RELIABILITY
  /VARIABLES=Q75_1r Q75_2r Q75_3r Q75_4r Q75_5r
  /SCALE('ALL VARIABLES') ALL
  /MODEL=ALPHA.


********************************************************************************************************
*************************************    Satisfaction with Life Follow-up  **************************************
********************************************************************************************************


RECODE Q74_1 Q74_2 Q74_3 Q74_4 Q74_5 (8=SYSMIS) (ELSE=copy) INTO 
 Q74_1r Q74_2r Q74_3r Q74_4r Q74_5r.
EXECUTE.

COMPUTE Life_Sat_follow=MEAN(Q74_1r,Q74_2r,Q74_3r,Q74_4r,Q74_5r).
EXECUTE.

***Reliability

RELIABILITY
  /VARIABLES=Q74_1r Q74_2r Q74_3r Q74_4r Q74_5r
  /SCALE('ALL VARIABLES') ALL
  /MODEL=ALPHA.

********************************************************************************************************
*************************************    Pretest Additional Health Rating  **************************************
********************************************************************************************************

RECODE AHR (7=SYSMIS) (ELSE=copy) INTO 
 AHRr.
EXECUTE.


********************************************************************************************************
*************************************    Sense of Control Pretest  **************************************
********************************************************************************************************

RECODE Sense_of_Control_1 Sense_of_Control_2 Sense_of_Control_3 Sense_of_Control_4 
 Sense_of_Control_5 Sense_of_Control_6 Sense_of_Control_7 Sense_of_Control_8 Sense_of_Control_9 Sense_of_Control_10 Sense_of_Control_11 Sense_of_Control_12 (8=SYSMIS) (ELSE=copy) INTO 
 Sense_of_Control_1r Sense_of_Control_2r Sense_of_Control_3r Sense_of_Control_4r 
 Sense_of_Control_5r Sense_of_Control_6r Sense_of_Control_7r Sense_of_Control_8r Sense_of_Control_9r Sense_of_Control_10r Sense_of_Control_11r Sense_of_Control_12r.
EXECUTE.

COMPUTE Per_mas_pre=MEAN(Sense_of_Control_3r,Sense_of_Control_6r,Sense_of_Control_8r,Sense_of_Control_12r).
EXECUTE.

***Reliability

RELIABILITY
  /VARIABLES=Sense_of_Control_3r Sense_of_Control_6r Sense_of_Control_8r Sense_of_Control_12r
  /SCALE('ALL VARIABLES') ALL
  /MODEL=ALPHA.


COMPUTE Per_con_pre=MEAN(Sense_of_Control_1r,Sense_of_Control_2r,Sense_of_Control_4r,Sense_of_Control_5r,Sense_of_Control_7r,Sense_of_Control_9r,Sense_of_Control_10r,Sense_of_Control_11r).
EXECUTE.

***Reliability

RELIABILITY
  /VARIABLES=Sense_of_Control_1r Sense_of_Control_2r Sense_of_Control_4r Sense_of_Control_5r Sense_of_Control_7r Sense_of_Control_9r Sense_of_Control_10r Sense_of_Control_11r
  /SCALE('ALL VARIABLES') ALL
  /MODEL=ALPHA.


********************************************************************************************************
*************************************    Sense of Control Posttest **************************************
********************************************************************************************************

RECODE Q34_1 Q34_2 Q34_3 Q34_4 Q34_5 Q34_6 Q34_7 Q34_8 Q34_9 Q34_10 Q34_11 Q34_12 (8=SYSMIS) (ELSE=copy) INTO 
 Q34_1r Q34_2r Q34_3r Q34_4r Q34_5r Q34_6r Q34_7r Q34_8r Q34_9r Q34_10r Q34_11r Q34_12r.
EXECUTE.

COMPUTE Per_mas_post=MEAN(Q34_3r,Q34_6r,Q34_8r,Q34_12r).
EXECUTE.

***Reliability

RELIABILITY
  /VARIABLES=Q34_3r Q34_6r Q34_8r Q34_12r
  /SCALE('ALL VARIABLES') ALL
  /MODEL=ALPHA.

COMPUTE Per_con_post=MEAN(Q34_1r,Q34_2r,Q34_4r,Q34_5r,Q34_7r,Q34_9r,Q34_10r,Q34_11r).
EXECUTE.

***Reliability

RELIABILITY
  /VARIABLES=Q34_1r Q34_2r Q34_4r Q34_5r Q34_7r Q34_9r Q34_10r Q34_11r
  /SCALE('ALL VARIABLES') ALL
  /MODEL=ALPHA.


********************************************************************************************************
*************************************    Sense of Control Follow-up **************************************
********************************************************************************************************

RECODE Q33_1 Q33_2 Q33_3 Q33_4 Q33_5 Q33_6 Q33_7 Q33_8 Q33_9 Q33_10 Q33_11 Q33_12 (8=SYSMIS) (ELSE=copy) INTO 
 Q33_1r Q33_2r Q33_3r Q33_4r Q33_5r Q33_6r Q33_7r Q33_8r Q33_9r Q33_10r Q33_11r Q33_12r.
EXECUTE.

COMPUTE Per_mas_follow=MEAN(Q33_3r,Q33_6r,Q33_8r,Q33_12r).
EXECUTE.

***Reliability

RELIABILITY
  /VARIABLES=Q33_3r Q33_6r Q33_8r Q33_12r
  /SCALE('ALL VARIABLES') ALL
  /MODEL=ALPHA.

COMPUTE Per_con_follow=MEAN(Q33_1r,Q33_2r,Q33_4r,Q33_5r,Q33_7r,Q33_9r,Q33_10r,Q33_11r).
EXECUTE.

***Reliability

RELIABILITY
  /VARIABLES=Q33_1r Q33_2r Q33_4r Q33_5r Q33_7r Q33_9r Q33_10r Q33_11r
  /SCALE('ALL VARIABLES') ALL
  /MODEL=ALPHA.
